# Supplementary material for: Selection and Validation of Reference Genes in Virus-Infected Sweet Potato Plants
Source: Genes (Basel). 2023 Jul 19;14(7):1477. doi: 10.3390/genes14071477 (PMC10379385; doi:10.3390/genes14071477)
Supplement: Supplementary file 1 [file genes-14-01477-s001.zip]

Archive with 1 entries (1 files):
- genes-2475310-supplementary.pdf
